# Supplementary material for: Assessment of genetic susceptibility to multiple primary cancers through whole-exome sequencing in two large multi-ancestry studies
Source: BMC Med. 2022 Oct 6;20:332. doi: 10.1186/s12916-022-02535-6 (PMC9535845; doi:10.1186/s12916-022-02535-6)
Supplement: Supplementary file 1 — Additional file 1: Table S1. Cancer Site Coding Following SEER and WHO Guidelines. Table S2. Unique Cancer Pairs and Sample Counts in the Kaiser Permanente Research Bank and UK Biobank. Table S3. Sample Counts for Shared Index Cancers Across All Diagnoses in the Kaiser Permanente Research Bank and UK Biobank. Table S4. Single Variant Association Summary Statistics for Multiple Primary Cancers Combined or Grouped by Organ Site. Table S5. Gene-Based Association Summary Statistics for Multiple Primary Cancers Combined or Grouped by Organ Site. Table S6. Single Variant Burden in Individuals with Multiple Versus Single Cancers. Table S7. Gene-Based Burden in Individuals with Multiple Versus Single Cancers. [file 12916_2022_2535_MOESM1_ESM.xls]

## Sheet: Table S1
Table S1. Cancer definitions
Cancer Site	SEER Codes	WHO Codes
Head and Neck	20010, 20011	NA
Esophagus	21010	NA
Stomach	21020	NA
Small Intestine	21030	NA
Colorectal	21040, 21050	NA
Anus	21060	NA
Liver	21070, 21071, 21072	NA
Pancreas	21100	NA
Gallbladder and Biliary Tract	21080, 21090	NA
Other Digestive	21110, 21120, 21130	NA
Lung	22030, 22031	NA
Other Respiratory	22010, 22020, 22050, 22060	NA
Bone	23000	NA
Soft Tissue Sarcoma	24000	NA
Melanoma	25010	NA
Non-Epithelial Skin	25020	NA
Breast	26000	NA
Cervix	27010	NA
Uterus	27020, 27030	NA
Ovary	27040	NA
Other Female Genital	27050, 27060, 27070	NA
Prostate	28010	NA
Testis	28020	NA
Other Male Genital	28030, 28040	NA
Urinary Bladder	29010	NA
Kidney	29020	NA
Other Urinary Organs	29030, 29040	NA
Eye and Orbit	30000	NA
Brain	31010, 31011	NA
Thyroid	32010	NA
Other Endocrine	32020	NA
Mesothelioma	36010	NA
Kaposi Sarcoma	36020	NA
T-Cell and NK-Cell Neoplasms	NA	9729, 9837, 9834, 9831, 9948, 9827, 9719, 9717, 9716, 9708, 9700, 9701, 9718, 9702, 9705, 9714, 9659, 9650, 9665, 9667, 9651, 9652, 9653
Lymphoid Neoplasms	NA	9728, 9836, 9823, 9670, 9833, 9671, 9689, 9940, 9732, 9731, 9699, 9699, 9690, 9691, 9695, 9698, 9673, 9680, 9679, 9678, 9687, 9826
Myeloid Neoplasms	NA	9875, 9963, 9964, 9961, 9950, 9962, 9975, 9945, 9876, 9946, 9980, 9982, 9980, 9985, 9983, 9986, 9989, 9896, 9866, 9871, 9897, 9895, 9895, 9895, 9920, 9920, 9920, 9920, 9861, 9872, 9873, 9874, 9867, 9891, 9840, 9910, 9870, 9931, 9805

## Sheet: Table S2
Table S2: Ordered unique cancer pair counts in the Kaiser Permanente Research Bank and UK Biobank
Cancer Dx 1	Cancer Dx 2	Num Cases UKB	Num Cases Kaiser	Total Cases	Num Incident Cases UKB (Cancer Dx 1)	Num Incident Cases Kaiser (Cancer Dx 1)	Total Incident Cases (Cancer Dx 1)	Num Prevalent Cases UKB (Cancer Dx 1)	Num Prevalent Cases Kaiser (Cancer Dx 1)	Total Prevalent Cases (Cancer Dx 1)
Prostate	Melanoma	47	174	221	28	16	44	19	158	177
Cervix	Breast	146	56	202	3	1	4	143	55	198
Melanoma	Prostate	60	120	180	33	13	46	27	107	134
Breast	Melanoma	65	109	174	14	7	21	51	102	153
Prostate	Colorectal	88	82	170	61	3	64	27	79	106
Prostate	Urinary Bladder	46	115	161	29	9	38	17	106	123
Breast	Colorectal	86	65	151	27	10	37	59	55	114
Urinary Bladder	Prostate	86	53	139	60	15	75	26	38	64
Melanoma	Breast	70	62	132	14	7	21	56	55	111
Colorectal	Prostate	65	65	130	34	3	37	31	62	93
Breast	Lung	68	60	128	11	13	24	57	47	104
Breast	Uterus	63	58	121	22	6	28	41	52	93
Prostate	Lung	45	59	104	25	6	31	20	53	73
Prostate	Lymphoid Neoplasms	34	68	102	18	9	27	16	59	75
Uterus	Breast	50	48	98	20	7	27	30	41	71
Colorectal	Breast	39	37	76	14	6	20	25	31	56
Breast	Lymphoid Neoplasms	38	37	75	15	4	19	23	33	56
Prostate	Kidney	27	37	64	18	3	21	9	34	43
Lymphoid Neoplasms	Prostate	32	31	63	23	4	27	9	27	36
Colorectal	Colorectal	46	13	59	30	3	33	16	10	26
Melanoma	Colorectal	29	30	59	10	5	15	19	25	44
Colorectal	Lung	32	23	55	20	10	30	12	13	25
Breast	Ovary	25	29	54	2	3	5	23	26	49
Melanoma	Lymphoid Neoplasms	24	29	53	10	12	22	14	17	31
Prostate	Pancreas	18	32	50	10	2	12	8	30	38
Colorectal	Melanoma	19	29	48	7	4	11	12	25	37
Melanoma	Urinary Bladder	8	37	45	5	7	12	3	30	33
Melanoma	Lung	19	22	41	0	0	0	42	0	42
Thyroid	Breast	19	21	40	9	5	14	10	17	27
Urinary Bladder	Melanoma	16	24	40	5	8	13	11	16	27
Breast	Urinary Bladder	21	17	38	5	1	6	14	20	34
Colorectal	Urinary Bladder	17	19	36	4	4	8	17	13	30
Kidney	Prostate	21	15	36	8	1	9	13	14	27
Uterus	Colorectal	14	22	36	7	2	9	10	17	27
Cervix	Melanoma	26	9	35	4	2	6	10	20	30
Cervix	Lung	27	6	33	0	0	0	26	9	35
Ovary	Breast	17	15	32	1	0	1	26	6	32
Urinary Bladder	Lung	13	19	32	5	3	8	12	12	24
Prostate	Myeloid Neoplasms	4	27	31	6	7	13	7	12	19
Lymphoid Neoplasms	Colorectal	20	9	29	1	1	2	3	26	29
Prostate	Head and Neck	7	22	29	2	0	2	5	22	27
Colorectal	Lymphoid Neoplasms	13	15	28	6	1	7	14	8	22
Breast	Myeloid Neoplasms	15	12	27	7	0	7	6	15	21
Lymphoid Neoplasms	Breast	16	11	27	3	0	3	12	12	24
Breast	Kidney	15	11	26	7	3	10	9	8	17
Breast	Pancreas	15	11	26	2	1	3	9	14	23
Lymphoid Neoplasms	Lung	17	9	26	11	1	12	6	8	14
Head and Neck	Lung	15	11	26	8	4	12	7	7	14
Head and Neck	Prostate	11	15	26	8	1	9	7	10	17
Breast	Head and Neck	19	6	25	5	2	7	10	9	19
Lymphoid Neoplasms	Melanoma	11	14	25	7	2	9	12	4	16
Prostate	Stomach	10	14	24	5	3	8	6	11	17
Urinary Bladder	Colorectal	12	12	24	5	2	7	7	10	17
Breast	Cervix	15	7	22	5	3	8	5	11	16
Kidney	Urinary Bladder	7	15	22	5	8	13	2	7	9
Breast	Thyroid	9	12	21	2	1	3	13	6	19
Lung	Colorectal	12	9	21	3	2	5	6	10	16
Urinary Bladder	Other Urinary Organs	10	11	21	7	2	9	5	7	12
Cervix	Colorectal	18	2	20	6	1	7	4	10	14
Colorectal	Kidney	11	9	20	3	2	5	5	10	15
Colorectal	Uterus	8	12	20	6	4	10	5	5	10
Lung	Prostate	9	11	20	3	0	3	3	14	17
Prostate	Brain	8	12	20	0	0	0	18	2	20
Prostate	Esophagus	11	9	20	6	3	9	2	9	11
Thyroid	Prostate	6	14	20	8	0	8	3	9	12
Breast	Other Female Genital	9	9	18	5	0	5	4	11	15
Cervix	Ovary	17	1	18	1	1	2	5	12	17
Lymphoid Neoplasms	Lymphoid Neoplasms	14	4	18	4	1	5	5	8	13
Myeloid Neoplasms	Myeloid Neoplasms	13	5	18	9	4	13	4	1	5
Other Female Genital	Breast	6	12	18	1	2	3	5	10	15
Kidney	Lung	11	6	17	7	0	7	7	4	11
Prostate	Non-Epithelial Skin	9	8	17	0	0	0	17	1	18
Testis	Prostate	15	2	17	0	0	0	15	2	17
Urinary Bladder	Breast	10	7	17	8	2	10	3	4	7
Urinary Bladder	Lymphoid Neoplasms	6	11	17	3	0	3	6	8	14
Breast	Brain	10	6	16	2	1	3	8	6	14
Cervix	Uterus	8	8	16	5	4	9	1	7	8
Eye and Orbit	Breast	15	1	16	5	1	6	4	6	10
Lymphoid Neoplasms	Myeloid Neoplasms	11	5	16	6	2	8	5	3	8
Lymphoid Neoplasms	Urinary Bladder	9	7	16	0	1	1	8	7	15
Melanoma	Kidney	7	9	16	3	3	6	2	8	10
Prostate	Mesothelioma	12	4	16	4	2	6	3	7	10
Urinary Bladder	Kidney	5	11	16	1	1	2	9	5	14
Colorectal	Pancreas	9	6	15	0	1	1	15	0	15
Kidney	Colorectal	12	3	15	12	0	12	0	4	4
Melanoma	Uterus	4	11	15	2	3	5	3	8	11
Uterus	Melanoma	4	11	15	1	1	2	3	10	13
Cervix	Other Female Genital	11	3	14	1	1	2	3	10	13
Lung	Breast	6	8	14	6	1	7	3	5	8
Melanoma	Ovary	8	6	14	5	2	7	7	1	8
Head and Neck	Breast	9	5	14	3	3	6	3	5	8
Other Respiratory	Lung	6	8	14	4	0	4	5	5	10
Ovary	Uterus	8	6	14	2	0	2	9	3	12
Breast	Esophagus	10	3	13	2	2	4	6	4	10
Cervix	Lymphoid Neoplasms	9	4	13	6	1	7	0	7	7
Colorectal	Head and Neck	6	7	13	0	2	2	6	6	12
Lung	Lymphoid Neoplasms	3	10	13	5	1	6	3	5	8
Melanoma	Pancreas	5	8	13	3	0	3	4	6	10
Melanoma	Thyroid	3	10	13	1	1	2	2	9	11
Head and Neck	Colorectal	7	6	13	1	1	2	4	7	11
Other Urinary Organs	Urinary Bladder	3	10	13	2	1	3	5	5	10
Ovary	Melanoma	7	6	13	0	0	0	9	4	13
Lung	Melanoma	7	5	12	0	1	1	10	2	12
Melanoma	Myeloid Neoplasms	5	7	12	2	5	7	1	4	5
Melanoma	Head and Neck	4	8	12	2	3	5	1	7	8
Myeloid Neoplasms	Prostate	8	4	12	2	0	2	4	7	11
Ovary	Colorectal	10	2	12	1	1	2	3	7	10
T-Cell and NK-Cell Neoplasms	Prostate	8	4	12	0	1	1	5	6	11
Uterus	Lung	5	7	12	0	0	0	10	2	12
Colorectal	Small Intestine	6	5	11	5	1	6	3	3	6
Colorectal	Stomach	8	3	11	2	4	6	3	3	6
Kidney	Lymphoid Neoplasms	5	6	11	5	1	6	2	4	6
Lymphoid Neoplasms	Kidney	7	4	11	3	0	3	5	4	9
Lymphoid Neoplasms	Head and Neck	5	6	11	2	0	2	1	7	8
Myeloid Neoplasms	Lung	1	10	11	0	2	2	5	4	9
Other Respiratory	Prostate	7	4	11	0	1	1	2	8	10
Prostate	Liver	7	4	11	1	0	1	6	4	10
Prostate	T-Cell and NK-Cell Neoplasms	3	8	11	7	0	7	0	4	4
Urinary Bladder	Myeloid Neoplasms	2	9	11	5	2	7	2	2	4
Uterus	Lymphoid Neoplasms	4	7	11	0	6	6	1	4	5
Breast	Stomach	8	2	10	0	0	0	11	0	11
Kidney	Breast	5	5	10	2	1	3	7	1	8
Lung	Urinary Bladder	2	8	10	4	2	6	2	3	5
Lymphoid Neoplasms	Pancreas	3	7	10	3	1	4	5	2	7
Prostate	Small Intestine	5	5	10	2	1	3	3	5	8
Soft Tissue Sarcoma	Colorectal	7	3	10	3	0	3	1	7	8
T-Cell and NK-Cell Neoplasms	Melanoma	6	4	10	4	2	6	3	1	4
Uterus	Ovary	7	3	10	0	0	0	7	3	10
Breast	Anus	3	6	9	3	1	4	5	1	6
Colorectal	Esophagus	6	3	9	2	1	3	0	7	7
Kidney	Melanoma	4	5	9	1	0	1	5	4	9
Head and Neck	Esophagus	3	6	9	3	0	3	2	5	7
Head and Neck	Melanoma	1	8	9	4	3	7	2	1	3
Prostate	Other Respiratory	2	7	9	0	0	0	5	5	10
Prostate	Soft Tissue Sarcoma	2	7	9	3	1	4	0	6	6
Soft Tissue Sarcoma	Breast	8	1	9	3	1	4	4	1	5
Thyroid	Melanoma	3	6	9	3	0	3	1	5	6
Breast	Liver	4	4	8	0	3	3	4	2	6
Breast	Prostate	2	6	8	1	2	3	2	4	6
Cervix	Thyroid	6	2	8	1	3	4	0	5	5
Colorectal	Myeloid Neoplasms	4	4	8	0	1	1	2	6	8
Kidney	Pancreas	3	5	8	2	0	2	7	0	7
Melanoma	Brain	1	7	8	0	2	2	3	4	7
Myeloid Neoplasms	Colorectal	5	3	8	2	0	2	6	1	7
Prostate	Gallbladder and Biliary Tract	2	6	8	2	1	3	4	2	6
Stomach	Colorectal	6	2	8	3	0	3	6	0	6
Urinary Bladder	Pancreas	2	6	8	4	0	4	5	0	5
Uterus	Kidney	3	5	8	1	2	3	1	5	6
Breast	Non-Epithelial Skin	1	6	7	1	2	3	1	5	6
Breast	Other Digestive	5	2	7	0	3	3	3	3	6
Cervix	Head and Neck	6	1	7	2	0	2	2	4	6
Cervix	Stomach	6	1	7	1	1	2	3	3	6
Colorectal	Thyroid	5	2	7	1	5	6	2	0	2
Esophagus	Prostate	4	3	7	2	1	3	0	5	5
Myeloid Neoplasms	Melanoma	3	4	7	1	0	1	0	7	7
Other Female Genital	Lung	3	4	7	1	2	3	2	3	5
Prostate	Other Male Genital	2	5	7	2	2	4	1	3	4
Prostate	Thyroid	3	4	7	2	1	3	4	1	5
Soft Tissue Sarcoma	Melanoma	3	4	7	1	2	3	4	1	5
Stomach	Prostate	4	3	7	1	1	2	1	5	6
T-Cell and NK-Cell Neoplasms	Breast	4	3	7	1	0	1	5	2	7
T-Cell and NK-Cell Neoplasms	Colorectal	5	2	7	1	0	1	1	6	7
Testis	Melanoma	5	2	7	1	1	2	2	3	5
Uterus	Urinary Bladder	4	3	7	1	0	1	3	3	6
Anus	Breast	2	4	6	1	1	2	1	4	5
Breast	Soft Tissue Sarcoma	5	1	6	0	0	0	4	3	7
Cervix	Anus	5	1	6	0	1	1	1	5	6
Cervix	Myeloid Neoplasms	2	4	6	2	0	2	3	2	5
Colorectal	Gallbladder and Biliary Tract	4	2	6	0	0	0	6	1	7
Colorectal	Ovary	4	2	6	0	0	0	6	1	7
Lung	Thyroid	2	4	6	3	1	4	2	1	3
Lymphoid Neoplasms	Thyroid	2	4	6	2	1	3	2	2	4
Myeloid Neoplasms	Breast	2	4	6	0	2	2	3	2	5
Myeloid Neoplasms	Lymphoid Neoplasms	3	3	6	1	0	1	4	2	6
Other Female Genital	Cervix	3	3	6	0	0	0	5	2	7
Ovary	Lung	3	3	6	0	0	0	4	3	7
Soft Tissue Sarcoma	Prostate	1	5	6	1	0	1	3	3	6
Testis	Colorectal	5	1	6	1	2	3	2	2	4
Urinary Bladder	Head and Neck	1	5	6	2	0	2	1	4	5
Uterus	Cervix	4	2	6	3	0	3	4	0	4
Anus	Colorectal	2	3	5	1	0	1	2	4	6
Breast	T-Cell and NK-Cell Neoplasms	3	2	5	1	1	2	1	2	3
Cervix	Urinary Bladder	4	1	5	2	1	3	2	1	3
Colorectal	Mesothelioma	4	1	5	3	0	3	1	2	3
Colorectal	Non-Epithelial Skin	1	4	5	1	0	1	2	3	5
Colorectal	Other Urinary Organs	3	2	5	2	3	5	0	1	1
Colorectal	Soft Tissue Sarcoma	4	1	5	2	1	3	1	2	3
Colorectal	T-Cell and NK-Cell Neoplasms	4	1	5	0	1	1	2	3	5
Eye and Orbit	Lung	4	1	5	0	0	0	5	1	6
Kidney	Head and Neck	2	3	5	0	0	0	5	1	6
Lung	Myeloid Neoplasms	2	3	5	2	2	4	0	2	2
Lymphoid Neoplasms	Anus	2	3	5	0	0	0	3	3	6
Lymphoid Neoplasms	Ovary	1	4	5	0	2	2	2	2	4
Melanoma	Cervix	4	1	5	0	0	0	2	4	6
Melanoma	Esophagus	2	3	5	4	1	5	0	1	1
Myeloid Neoplasms	Kidney	3	2	5	0	2	2	1	3	4
Non-Epithelial Skin	Prostate	2	3	5	0	0	0	1	5	6
Head and Neck	Other Respiratory	3	2	5	0	0	0	5	1	6
Other Respiratory	Melanoma	4	1	5	0	0	0	6	0	6
Prostate	Other Endocrine	3	2	5	2	0	2	1	3	4
Thyroid	Lung	1	4	5	2	2	4	0	1	1
Urinary Bladder	Esophagus	3	2	5	0	1	1	0	4	4
Breast	Small Intestine	3	1	4	0	0	0	5	0	5
Cervix	Brain	3	1	4	2	0	2	2	1	3
Cervix	Pancreas	2	2	4	1	1	2	0	3	3
Colorectal	Anus	2	2	4	0	0	0	2	3	5
Colorectal	Liver	3	1	4	0	0	0	4	1	5
Esophagus	Colorectal	3	1	4	2	2	4	1	0	1
Kidney	Myeloid Neoplasms	1	3	4	0	0	0	4	1	5
Lung	Kidney	2	2	4	0	1	1	2	2	4
Lymphoid Neoplasms	Esophagus	3	1	4	0	3	3	1	1	2
Lymphoid Neoplasms	Liver	1	3	4	2	0	2	3	0	3
Lymphoid Neoplasms	Non-Epithelial Skin	1	3	4	1	0	1	3	1	4
Melanoma	Gallbladder and Biliary Tract	2	2	4	1	0	1	1	3	4
Melanoma	Other Female Genital	2	2	4	0	0	0	5	0	5
Melanoma	Stomach	3	1	4	1	0	1	0	4	4
Myeloid Neoplasms	Urinary Bladder	2	2	4	0	1	1	3	1	4
Head and Neck	Pancreas	2	2	4	4	0	4	1	0	1
Head and Neck	Urinary Bladder	1	3	4	2	0	2	1	2	3
Other Female Genital	Anus	2	2	4	0	0	0	3	2	5
Other Female Genital	Melanoma	2	2	4	2	1	3	0	2	2
Other Respiratory	Breast	2	2	4	1	1	2	3	0	3
Ovary	Cervix	1	3	4	0	0	0	5	0	5
Pancreas	Prostate	3	1	4	2	0	2	2	1	3
Prostate	Other Urinary Organs	2	2	4	1	0	1	0	4	4
Small Intestine	Prostate	1	3	4	0	0	0	4	1	5
Soft Tissue Sarcoma	Kidney	3	1	4	0	0	0	2	3	5
T-Cell and NK-Cell Neoplasms	Lung	3	1	4	0	1	1	2	2	4
Testis	Kidney	3	1	4	0	0	0	3	2	5
Urinary Bladder	Other Respiratory	1	3	4	2	0	2	1	2	3
Urinary Bladder	Ovary	3	1	4	0	1	1	1	3	4
Urinary Bladder	Stomach	3	1	4	3	0	3	1	1	2
Urinary Bladder	Uterus	3	1	4	0	0	0	2	2	4
Anus	Prostate	1	2	3	2	0	2	2	0	2
Breast	Bone	1	2	3	0	0	0	2	2	4
Breast	Other Urinary Organs	1	2	3	1	0	1	3	0	3
Colorectal	Eye and Orbit	2	1	3	3	0	3	1	0	1
Colorectal	Other Female Genital	2	1	3	0	0	0	4	0	4
Esophagus	Urinary Bladder	2	1	3	0	0	0	2	2	4
Kidney	Liver	1	2	3	2	1	3	0	1	1
Kidney	Stomach	2	1	3	3	0	3	1	0	1
Kidney	Thyroid	2	1	3	3	0	3	0	1	1
Liver	Pancreas	1	2	3	0	0	0	3	1	4
Liver	Prostate	2	1	3	2	0	2	1	1	2
Lung	Head and Neck	2	1	3	1	1	2	0	2	2
Lymphoid Neoplasms	Small Intestine	2	1	3	1	1	2	1	1	2
Lymphoid Neoplasms	Stomach	2	1	3	0	1	1	2	1	3
Lymphoid Neoplasms	Uterus	1	2	3	1	0	1	1	2	3
Melanoma	Anus	2	1	3	1	0	1	2	1	3
Melanoma	Mesothelioma	2	1	3	2	0	2	2	0	2
Melanoma	Other Male Genital	1	2	3	0	2	2	1	1	2
Melanoma	Soft Tissue Sarcoma	1	2	3	0	0	0	0	4	4
Head and Neck	Lymphoid Neoplasms	1	2	3	0	0	0	3	1	4
Other Female Genital	Ovary	2	1	3	0	0	0	2	2	4
Other Respiratory	Urinary Bladder	1	2	3	0	0	0	3	1	4
Other Urinary Organs	Colorectal	2	1	3	1	0	1	3	0	3
Pancreas	Breast	2	1	3	1	1	2	0	2	2
Pancreas	Liver	2	1	3	0	1	1	3	0	3
Pancreas	Lung	2	1	3	1	0	1	3	0	3
Prostate	Breast	1	2	3	0	0	0	4	0	4
Small Intestine	Colorectal	1	2	3	0	0	0	2	2	4
Small Intestine	Melanoma	2	1	3	0	1	1	1	2	3
Thyroid	Head and Neck	1	2	3	0	0	0	2	2	4
Thyroid	Pancreas	2	1	3	1	1	2	0	2	2
Thyroid	Stomach	2	1	3	1	1	2	1	1	2
Urinary Bladder	Liver	2	1	3	2	0	2	2	0	2
Uterus	Gallbladder and Biliary Tract	2	1	3	0	1	1	3	0	3
Bone	Colorectal	1	1	2	1	0	1	2	1	3
Bone	Prostate	1	1	2	1	0	1	2	1	3
Colorectal	Other Digestive	1	1	2	1	0	1	0	3	3
Colorectal	Other Endocrine	1	1	2	2	0	2	1	1	2
Gallbladder and Biliary Tract	Liver	1	1	2	1	1	2	1	1	2
Liver	Head and Neck	1	1	2	0	0	0	3	1	4
Lung	Esophagus	1	1	2	0	0	0	2	2	4
Lung	Soft Tissue Sarcoma	1	1	2	1	0	1	0	3	3
Lymphoid Neoplasms	Other Female Genital	1	1	2	1	1	2	2	0	2
Melanoma	Liver	1	1	2	1	0	1	2	1	3
Melanoma	T-Cell and NK-Cell Neoplasms	1	1	2	2	1	3	0	1	1
Mesothelioma	Lung	1	1	2	1	0	1	1	1	2
Myeloid Neoplasms	Head and Neck	1	1	2	0	0	0	1	2	3
Myeloid Neoplasms	Uterus	1	1	2	2	1	3	0	0	0
Head and Neck	Uterus	1	1	2	0	0	0	3	0	3
Other Digestive	Uterus	1	1	2	1	1	2	1	0	1
Other Endocrine	Breast	1	1	2	1	1	2	1	0	1
Other Female Genital	Uterus	1	1	2	0	1	1	1	1	2
Other Male Genital	Melanoma	1	1	2	1	0	1	2	0	2
Other Male Genital	Prostate	1	1	2	0	0	0	3	0	3
Other Respiratory	Pancreas	1	1	2	2	0	2	1	0	1
Other Urinary Organs	Prostate	1	1	2	1	0	1	1	1	2
Ovary	Brain	1	1	2	3	0	3	0	0	0
Ovary	Pancreas	1	1	2	0	0	0	3	0	3
Ovary	Soft Tissue Sarcoma	1	1	2	1	0	1	2	0	2
Prostate	Eye and Orbit	1	1	2	1	0	1	1	1	2
Prostate	Testis	1	1	2	0	1	1	0	2	2
Small Intestine	Lung	1	1	2	1	0	1	0	2	2
Stomach	Brain	1	1	2	3	0	3	0	0	0
T-Cell and NK-Cell Neoplasms	T-Cell and NK-Cell Neoplasms	1	1	2	1	0	1	1	1	2
Testis	Thyroid	1	1	2	2	0	2	1	0	1
					0	0	0	1	2	3
					1	0	1	0	2	2
					0	0	0	0	3	3
					0	0	0	1	2	3
					1	0	1	1	1	2
					0	1	1	2	0	2
					0	0	0	1	2	3
					1	0	1	2	0	2
					0	0	0	3	0	3
					0	1	1	1	1	2
					2	0	2	0	1	1
					0	1	1	1	1	2
					0	1	1	1	1	2
					2	1	3	0	0	0
					2	0	2	1	0	1
					0	0	0	3	0	3
					0	1	1	0	2	2
					0	0	0	1	2	3
					1	0	1	2	0	2
					2	0	2	0	1	1
					0	0	0	2	1	3
					1	0	1	2	0	2
					0	1	1	0	2	2
					0	0	0	3	0	3
					0	0	0	1	2	3
					1	1	2	1	0	1
					0	0	0	1	2	3
					0	0	0	2	1	3
					1	1	2	1	0	1
					1	1	2	1	0	1
					1	0	1	0	2	2
					1	0	1	1	1	2
					0	1	1	0	2	2
					0	0	0	1	2	3
					1	0	1	1	1	2
					0	1	1	0	2	2
					0	0	0	2	1	3
					1	0	1	2	0	2
					1	0	1	1	1	2
					0	1	1	1	1	2
					1	0	1	1	1	2
					2	0	2	0	1	1
					1	0	1	2	0	2
					0	0	0	3	0	3
					0	1	1	1	1	2
					0	0	0	1	1	2
					1	0	1	0	1	1
					0	0	0	0	2	2
					0	0	0	2	0	2
					0	2	2	0	0	0
					2	0	2	0	0	0
					0	1	1	1	0	1
					1	0	1	1	0	1
					2	0	2	0	0	0
					0	0	0	0	2	2
					0	0	0	0	2	2
					1	0	1	0	1	1
					0	1	1	0	1	1
					0	0	0	2	0	2
					2	0	2	0	0	0
					0	1	1	0	1	1
					1	0	1	1	0	1
					1	0	1	1	0	1
					0	0	0	0	2	2
					0	0	0	2	0	2
					2	0	2	0	0	0
					0	0	0	2	0	2
					0	1	1	1	0	1
					0	0	0	0	2	2
					0	2	2	0	0	0
					1	0	1	1	0	1
					1	0	1	1	0	1
					0	0	0	2	0	2
					0	0	0	0	2	2
					0	0	0	0	2	2
					1	0	1	1	0	1
					1	0	1	1	0	1
					0	0	0	0	2	2
					0	0	0	1	1	2
					0	0	0	1	1	2
					1	0	1	1	0	1
					1	0	1	1	0	1
					1	0	1	0	1	1
					0	0	0	0	2	2
					0	0	0	2	0	2
					1	0	1	1	0	1
					1	0	1	0	1	1
					1	1	2	0	0	0
					0	2	2	0	0	0
					0	0	0	1	1	2
					2	0	2	0	0	0
					0	0	0	0	2	2
					0	0	0	2	0	2
					0	0	0	1	1	2
					0	0	0	2	0	2
					0	0	0	1	1	2
					0	0	0	1	1	2
					1	0	1	0	1	1
					0	0	0	2	0	2
					1	0	1	1	0	1
					0	0	0	2	0	2
					2	0	2	0	0	0
					1	0	1	1	0	1
					0	0	0	1	1	2
					0	1	1	0	1	1
					1	0	1	0	1	1
					0	0	0	1	1	2
					1	1	2	0	0	0
					0	0	0	1	1	2
					1	0	1	1	0	1
					0	0	0	2	0	2
					1	0	1	1	0	1
					1	0	1	0	1	1
					1	0	1	0	1	1
					2	0	2	0	0	0
					1	1	2	0	0	0
					0	0	0	1	1	2
					1	0	1	1	0	1
					1	0	1	1	0	1
					1	0	1	1	0	1
					2	0	2	0	0	0
					0	0	0	1	1	2
					0	0	0	1	1	2
					0	0	0	0	2	2
					0	0	0	2	0	2
					0	0	0	1	1	2
					0	0	0	1	1	2
					0	0	0	1	1	2
					1	0	1	1	0	1
					0	0	0	0	2	2
					0	1	1	0	1	1
					1	0	1	0	1	1
					1	0	1	1	0	1
					0	1	1	0	1	1
					0	0	0	0	2	2
					0	0	0	2	0	2
					0	0	0	1	1	2
					0	0	0	1	1	2
					0	0	0	1	1	2
					0	0	0	2	0	2
					1	0	1	0	1	1
					0	0	0	2	0	2
					0	1	1	1	0	1
					0	2	2	0	0	0
					0	1	1	0	1	1
					0	0	0	0	2	2
					1	0	1	0	1	1
					2	0	2	0	0	0
					0	0	0	1	1	2
					0	1	1	0	1	1
					0	0	0	1	1	2
					0	1	1	0	1	1
					0	0	0	0	2	2
					1	0	1	0	1	1
					0	0	0	0	1	1
					1	0	1	0	0	0
					0	0	0	0	1	1
					0	0	0	0	1	1
					0	0	0	1	0	1
					0	1	1	0	0	0
					0	0	0	1	0	1
					1	0	1	0	0	0
					0	0	0	1	0	1
					0	0	0	1	0	1
					0	0	0	0	1	1
					0	0	0	0	1	1
					0	0	0	1	0	1
					0	1	1	0	0	0
					0	0	0	0	1	1
					0	0	0	1	0	1
					0	0	0	1	0	1
					0	0	0	1	0	1
					1	0	1	0	0	0
					0	0	0	1	0	1
					1	0	1	0	0	0
					0	0	0	0	1	1
					0	0	0	0	1	1
					0	0	0	1	0	1
					0	0	0	0	1	1
					0	0	0	1	0	1
					0	0	0	1	0	1
					0	0	0	1	0	1
					0	0	0	1	0	1
					0	0	0	1	0	1
					0	0	0	1	0	1
					1	0	1	0	0	0
					0	1	1	0	0	0
					0	0	0	1	0	1
					0	0	0	0	1	1
					0	0	0	1	0	1
					0	0	0	1	0	1
					1	0	1	0	0	0
					0	0	0	1	0	1
					0	0	0	1	0	1
					0	0	0	1	0	1
					0	0	0	0	1	1
					0	0	0	0	1	1
					0	0	0	0	1	1
					0	0	0	1	0	1
					0	0	0	0	1	1
					1	0	1	0	0	0
					0	0	0	1	0	1
					0	0	0	0	1	1
					0	0	0	1	0	1
					0	0	0	1	0	1
					0	0	0	1	0	1
					0	0	0	1	0	1
					0	0	0	0	1	1
					1	0	1	0	0	0
					0	0	0	0	1	1
					1	0	1	0	0	0
					0	0	0	1	0	1
					0	0	0	1	0	1
					0	0	0	1	0	1
					1	0	1	0	0	0
					0	0	0	1	0	1
					0	0	0	0	1	1
					0	0	0	1	0	1
					0	0	0	1	0	1
					0	0	0	1	0	1
					0	1	1	0	0	0
					0	0	0	0	1	1
					1	0	1	0	0	0
					0	1	1	0	0	0
					0	0	0	1	0	1
					0	0	0	1	0	1
					0	0	0	1	0	1
					0	0	0	1	0	1
					1	0	1	0	0	0
					0	0	0	0	1	1
					0	1	1	0	0	0
					0	0	0	0	1	1
					0	0	0	0	1	1
					1	0	1	0	0	0
					0	1	1	0	0	0
					0	1	1	0	0	0
					1	0	1	0	0	0
					1	0	1	0	0	0
					0	0	0	0	1	1
					0	0	0	1	0	1
					0	0	0	1	0	1
					0	0	0	1	0	1
					0	0	0	1	0	1
					0	0	0	0	1	1
					0	0	0	1	0	1
					0	1	1	0	0	0
					0	0	0	1	0	1
					1	0	1	0	0	0
					0	0	0	0	1	1
					1	0	1	0	0	0
					0	1	1	0	0	0
					0	0	0	1	0	1
					0	0	0	0	1	1
					1	0	1	0	0	0
					0	0	0	1	0	1
					0	1	1	0	0	0
					0	0	0	1	0	1
					0	0	0	0	1	1
					0	0	0	1	0	1
					0	0	0	1	0	1
					0	0	0	0	1	1
					1	0	1	0	0	0
					0	0	0	0	1	1
					0	0	0	1	0	1
					0	1	1	0	0	0
					0	0	0	0	1	1
					0	0	0	0	1	1
					0	0	0	0	1	1
					1	0	1	0	0	0
					0	0	0	1	0	1
					0	0	0	1	0	1
					0	0	0	1	0	1
					0	0	0	1	0	1
					0	0	0	1	0	1
					0	0	0	1	0	1
					1	0	1	0	0	0
					0	0	0	1	0	1
					0	1	1	0	0	0
					0	0	0	1	0	1
					1	0	1	0	0	0
					0	0	0	1	0	1
					0	0	0	1	0	1
					1	0	1	0	0	0
					1	0	1	0	0	0
					0	0	0	1	0	1
					0	0	0	1	0	1
					0	0	0	0	1	1
					0	0	0	0	1	1
					1	0	1	0	0	0
					0	0	0	1	0	1
					1	0	1	0	0	0
					0	0	0	0	1	1
					1	0	1	0	0	0
					1	0	1	0	0	0
					0	0	0	0	1	1
					1	0	1	0	0	0
					0	0	0	1	0	1
					0	0	0	0	1	1
					0	0	0	0	1	1
					1	0	1	0	0	0
					0	0	0	1	0	1
					1	0	1	0	0	0
					0	0	0	0	1	1
					0	0	0	0	1	1
					0	0	0	1	0	1
					0	0	0	1	0	1
					1	0	1	0	0	0
					0	0	0	0	1	1
					0	1	1	0	0	0
					0	0	0	1	0	1
					0	0	0	1	0	1
					1	0	1	0	0	0
					0	1	1	0	0	0
					0	0	0	0	1	1
					0	0	0	0	1	1
					1	0	1	0	0	0
					1	0	1	0	0	0
					1	0	1	0	0	0
					0	0	0	0	1	1
					0	0	0	0	1	1
					1	0	1	0	0	0
					0	0	0	0	1	1
					0	0	0	1	0	1
					0	1	1	0	0	0
					0	0	0	1	0	1
					1	0	1	0	0	0
					1	0	1	0	0	0
					0	0	0	1	0	1
					1	0	1	0	0	0
					0	0	0	1	0	1
					1	0	1	0	0	0
					0	0	0	1	0	1
					0	0	0	1	0	1
					0	0	0	0	1	1
					0	0	0	1	0	1
					0	0	0	1	0	1
					0	0	0	1	0	1
					0	0	0	0	1	1
					0	0	0	0	1	1
					0	0	0	1	0	1
					0	0	0	1	0	1
					1	0	1	0	0	0
					1	0	1	0	0	0
					1	0	1	0	0	0
					0	0	0	1	0	1
					0	0	0	1	0	1
					0	0	0	0	1	1
					0	0	0	0	1	1
					0	0	0	1	0	1
					1	0	1	0	0	0
					0	0	0	0	1	1
					0	1	1	0	0	0
					1	0	1	0	0	0
					1	0	1	0	0	0
					0	0	0	1	0	1
					1	0	1	0	0	0
					0	0	0	1	0	1
					0	0	0	1	0	1
					0	0	0	0	1	1
					0	0	0	1	0	1
					0	0	0	0	1	1
					1	0	1	0	0	0
					1	0	1	0	0	0
					0	0	0	1	0	1
					0	0	0	1	0	1
					0	0	0	0	1	1
					0	0	0	1	0	1
					0	0	0	1	0	1
					0	0	0	1	0	1
					0	0	0	1	0	1
					0	0	0	1	0	1
					1	0	1	0	0	0
					0	0	0	1	0	1
					1	0	1	0	0	0
					1	0	1	0	0	0
					0	0	0	1	0	1
					0	0	0	1	0	1
					0	0	0	0	1	1
					0	1	1	0	0	0
					0	1	1	0	0	0
					0	1	1	0	0	0
					0	1	1	0	0	0
					0	0	0	1	0	1
					0	0	0	1	0	1
					0	0	0	1	0	1
					0	0	0	1	0	1
					1	0	1	0	0	0
					1	0	1	0	0	0
					0	1	1	0	0	0
					0	0	0	1	0	1
					1	0	1	0	0	0
					0	1	1	0	0	0
					0	0	0	1	0	1
					0	0	0	1	0	1
					0	0	0	1	0	1
					0	0	0	0	1	1
					0	0	0	0	1	1
					0	0	0	1	0	1
					0	0	0	0	1	1
					0	1	1	0	0	0
					1	0	1	0	0	0
					0	0	0	1	0	1
					0	0	0	0	1	1
					0	0	0	0	1	1
					0	0	0	1	0	1
					0	0	0	1	0	1
					0	0	0	0	1	1
					0	0	0	0	1	1
					0	0	0	1	0	1
					1	0	1	0	0	0

## Sheet: Table S3
Table S3: Individuals with a shared index cancer across all diagnoses were grouped together. Counts in the Kaiser Permanente Research Bank (KPRB) and UK Biobank (UKB) reported here.
Index Cancer	Num Cases UKB	Num Cases KPRB	Total Cases
Prostate	809	1168	1977
Breast	1030	844	1874
Melanoma	547	896	1443
Colorectal	745	579	1324
Urinary Bladder	347	482	829
Lung	401	389	790
Lymphoid Neoplasms	366	362	728
Cervix	408	127	535
Uterus	214	243	457
Kidney	229	189	418
Head and Neck	145	138	283
Myeloid Neoplasms	111	142	253
Ovary	142	97	239
Pancreas	93	105	198
Thyroid	91	107	198
Esophagus	99	39	138
Stomach	88	42	130
Other Female Genital	63	57	120
Brain	71	40	111
T-Cell and NK-Cell Neoplasms	70	37	107
Eye and Orbit	89	16	105
Other Respiratory	55	44	99
Soft Tissue Sarcoma	51	47	98
Other Urinary Organs	38	39	77
Non-Epithelial Skin	25	51	76
Anus	33	38	71
Liver	42	29	71
Testis	59	10	69
Small Intestine	36	25	61
Gallbladder and Biliary Tract	30	19	49
Mesothelioma	30	11	41
Other Digestive	19	15	34
Other Male Genital	14	16	30
Other Endocrine	15	9	24
Bone	11	7	18
Kaposi Sarcoma	1	3	4

## Sheet: Table S4
Table S4. Independent (r2 < 0.2) variants that were suggestively (p < 5e-6) associated with a given phenotype in the fixed-effects meta analysis.Results from fixed-effects meta-analysis restricted to European ancestry individuals in each cohort also included, as well as single population summary stats. SNPs that are bolded had >= 10% >=10% changes in their corresponding log(odds ratios) when rest…
									Fixed-Effects Meta-Analysis (All Ancestries)					Fixed-Effects Meta-Analysis Restricted to European-Ancestry Individuals					Fixed-Effects Meta-Analysis Sex-Specific								Summary Statistics UKB (All ancestries)			Summary Statistics KPRB (All ancestries)
Phenotype	SNP	Annotation	Chrom	Position	Gene	EA	KPRB EAF	UKB EAF	Beta	SE	Pvalue	Cochran's Q	Pvalue-Q	Beta (EUR only)	SE (EUR only)	Pvalue (EUR only)	Cochran's Q (EUR only)	Pvalue-Q (EUR only)	Beta (Male only)	SE (Male only)	Pvalue (Male only)	Beta (Female only)	SE (Female only)	Pvalue (Female only)	Cochran's Q (sex-specific)	Pvalue-Q (sex-specific)	Beta (UKB only)	SE (UKB only)	Pvalue (UKB only)	Beta (KPRB only)	SE (KPRB only)	Pvalue (KPRB only)
Multiple Cancers	rs555607708	frameshift	22	28695868	CHEK2	A	0.0034	0.0021	1.00073	0.214551	3.09647e-06	3.03058	0.0817086	1.44	0.32	7.12377e-06	NA (UKB EUR only)	NA (UKB EUR only)	0.843529	0.311344	0.00674227	1.16129	0.296853	9.15378e-05	0.5537	0.4568	1.28962	0.27123	1.98742e-06	0.517797	0.350697	0.139815
Multiple Cancers	rs146381257	synonymous	15	42448087	ZNF106	C	0.00176085	0.000111422	2.05636	0.442996	3.45137e-06	0.618019	0.431784	4.28807	2.60623	0.0999033	NA (UKB EUR only)	NA (UKB EUR only)	1.80609	0.528707	0.000635382	2.60933	0.844266	0.00199723	0.6502	0.42	3.29822	1.6406	0.0443915	1.95872	0.460085	2.06919e-05
Melanoma	rs1805008	missense	16	89919736	MC1R	T	0.0774772	0.0823923	0.445169	0.0748563	2.73131e-09	0.684567	0.408019	0.474031	0.0821814	8.01651e-09	1.0445	0.3068	0.470415	0.103872	5.93265e-06	0.425712	0.10824	8.38797e-05	0.0861	0.7692	0.508483	0.107045	2.03226e-06	0.384579	0.104719	0.000240193
Melanoma	rs7195043	downstream gene	16	89954453	DEF8	T	0.488529	0.490358	0.236286	0.0426758	3.0812e-08	0.0151429	0.902062	0.248997	0.046832	1.05597e-07	0.1959	0.658	0.267681	0.0592888	6.33582e-06	0.204485	0.0616384	0.000908276	0.5592	0.4546	0.23084	0.0614783	0.00017346	0.241354	0.0592873	4.68296e-05
Melanoma	rs72813432	intronic	16	89898544	TCF25	G	0.189531	0.185436	0.272375	0.0541861	4.99101e-07	0.105295	0.745566	0.248516	0.0596928	3.13761e-05	0.0154	0.9014	0.281093	0.0750774	0.000181089	0.268859	0.078618	0.000626638	0.0121	0.9123	0.290746	0.0783757	0.000207553	0.255553	0.0749973	0.000655617
Melanoma	rs1805007	missense	16	89919709	MC1R	T	0.0761966	0.0955401	0.342058	0.0723916	2.3e-06	1.84045	0.174899	0.338222	0.0801046	2.41868e-05	2.4785	0.1154	0.322022	0.102002	0.00159402	0.37642	0.103581	0.000278998	0.1374	0.7109	0.437458	0.100925	1.461e-05	0.240964	0.103894	0.020377
Melanoma	rs369230	upstream gene	16	89579029	CPNE7	G	0.29748	0.311507	0.211731	0.046136	4.44796e-06	2.40143	0.121224	0.359848	0.079595	6.15517e-06	NA (UKB EUR only)	NA (UKB EUR only)	0.290086	0.0988115	0.00332736	0.281957	0.0886854	0.00147635	0.0036	0.9521	0.284714	0.0659273	1.57022e-05	0.141691	0.0645857	0.0282468
Prostate	rs17632542	missense	19	50858501	KLK3	T	0.932688	0.929295	0.397824	0.0783856	3.8705e-07	0.774286	0.378894	0.394704	0.0890304	9.27747e-06	0.6598	0.4166	0.397824	0.0783856	3.8705e-07	NA (MALE ONLY)	NA (MALE ONLY)	NA (MALE ONLY)	NA (MALE ONLY)	NA (MALE ONLY)	0.345225	0.0985741	0.000461456	0.488275	0.129273	0.000158687
Prostate	rs6998061	missense	8	127416393	POU5F1B	G	0.594205	0.587641	0.204357	0.0404572	4.39072e-07	0.114324	0.735274	0.172906	0.0463807	0.000193033	0.1119	0.738	0.204357	0.0404572	4.39072e-07	NA (MALE ONLY)	NA (MALE ONLY)	NA (MALE ONLY)	NA (MALE ONLY)	NA (MALE ONLY)	0.215787	0.0527273	4.26717e-05	0.187988	0.0630871	0.0028843
Prostate	rs3020779	upstream gene	3	49687375	RNF123	T	0.172803	0.173428	0.239015	0.0514886	3.4488e-06	0.0345266	0.852591	0.178445	0.0835571	0.0327115	NA (UKB EUR only)	NA (UKB EUR only)	0.239015	0.0514886	3.4488e-06	NA (MALE ONLY)	NA (MALE ONLY)	NA (MALE ONLY)	NA (MALE ONLY)	NA (MALE ONLY)	0.230781	0.0679359	0.000681193	0.250128	0.0789248	0.00152862
Breast	rs7872034	missense	9	104134528	SMC2	A	0.556187	0.549847	0.187402	0.0375039	5.82708e-07	2.51462	0.112795	0.150935	0.0531945	0.00454789	NA (UKB EUR only)	NA (UKB EUR only)	NA (FEMALE ONLY)	NA (FEMALE ONLY)	NA (FEMALE ONLY)	0.187402	0.0375039	5.82708e-07	NA (FEMALE ONLY)	NA (FEMALE ONLY)	0.146127	0.0456502	0.00136943	0.273104	0.0657814	3.30035e-05
Breast	rs143745791	missense	9	97643352	NCBP1	A	0.00192092	0.00247862	1.78331	0.385663	3.76407e-06	1.09571	0.29521	2.23712	0.427817	1.70279e-07	3.3895	0.0656	NA (FEMALE ONLY)	NA (FEMALE ONLY)	NA (FEMALE ONLY)	1.78331	0.385663	3.76407e-06	NA (FEMALE ONLY)	NA (FEMALE ONLY)	2.01823	0.446198	6.09172e-06	1.08945	0.766849	0.155408
Head and Neck	rs12253181	3' UTR	10	62195767	RTKN2	G	0.179766	0.18653	0.541845	0.115727	2.83977e-06	0.205751	0.650119	0.569648	0.130468	1.26429e-05	0.4558	0.4996	0.515494	0.144349	0.000355399	0.59649	0.195498	0.00227986	0.1117	0.7383	0.587763	0.153746	0.000131865	0.481834	0.17578	0.00612308
Thyroid	rs147096750	missense	10	68430491	DNA2	A	0.00344165	0.00306869	4.46622	0.884246	4.39773e-07	0.572901	0.449109	4.31117	0.963131	7.59824e-06	0.3371	0.5615	4.11392	1.48771	0.00568752	4.25299	1.03807	4.18484e-05	0.0059	0.9389	5.13142	1.24668	3.85381e-05	3.79284	1.25438	0.00249724
Urinary Bladder	rs2976393	3' UTR	8	142682200	PSCA	G	0.45198	0.436948	0.290666	0.0545901	1.01225e-07	4.05407e-06	0.998393	0.267797	0.0601381	8.46684e-06	0.0687	0.7932	0.309222	0.0623566	7.08826e-07	0.240266	0.114238	0.0354482	0.2827	0.5949	0.29078	0.0787596	0.000222495	0.290561	0.0757336	0.000124741
Urinary Bladder	rs141647689	intronic	7	3962611	SDK1	A	0.00248119	0.00366859	2.22942	0.480256	3.44798e-06	0.19499	0.658796	2.49702	0.521359	1.67234e-06	0.6765	0.4108	2.17129	0.55751	9.83522e-05	2.30894	0.942764	0.0143208	0.0159	0.8998	2.39881	0.614636	9.5078e-05	1.96393	0.769554	0.0107095
Colorectal	rs6998061	missense	8	127416393	POU5F1B	G	0.594205	0.587641	0.226777	0.0426585	1.06014e-07	0.186343	0.665978	0.211499	0.0489144	1.53322e-05	0.3527	0.5526	0.207974	0.0581929	0.00035175	0.244804	0.0629703	0.000101236	0.1867	0.6657	0.240583	0.0533122	6.4003e-06	0.20221	0.0711238	0.00446807
Colorectal	rs71818417	downstream gene	13	49546318	RCBTB1	TCA	0.982392	0.985774	0.901996	0.172071	1.58844e-07	0.182586	0.66916	0.96707	0.274759	0.000432036	NA (UKB EUR only)	NA (UKB EUR only)	1.14309	0.24216	2.35374e-06	0.677547	0.245919	0.00586637	1.777	0.1825	0.962184	0.222365	1.51119e-05	0.812173	0.271661	0.00279293
Lymphoid Neoplasms	rs535484207	5' UTR	2	108720130	RANBP2	A	0.000800384	0.0005541	5.54521	1.15131	1.46138e-06	1.05548	0.304248	5.05236	1.72439	0.00339024	NA (UKB EUR only)	NA (UKB EUR only)	5.34041	1.30061	4.02444e-05	5.53716	2.23771	0.013343	0.006	0.9384	4.67257	1.43071	0.00109116	7.14846	1.93931	0.00022773
Lymphoid Neoplasms	rs139586367	stop gained	6	96526408	UFL1	C	0.000640307	0.000334267	5.6492	1.18302	1.79492e-06	0.540386	0.462273	5.77826	1.2218	2.25282e-06	0.2845	0.5938	4.36997	1.34576	0.00116539	9.48226	2.52029	0.000168315	3.195	0.0739	4.2122	2.28491	0.0652589	6.17547	1.38279	7.9715e-06
Lymphoid Neoplasms	rs191064896	intronic	8	142520791	ADGRB1	A	0.000960461	0.000264756	4.68547	1.00763	3.31942e-06	0.007165	0.932543	1.01008	3.52733	0.774603	NA (UKB EUR only)	NA (UKB EUR only)	5.34345	1.4663	0.00026825	4.45182	1.52201	0.00344489	0.1772	0.6738	4.47604	2.67194	0.0938945	4.72015	1.08796	1.4343e-05
Lymphoid Neoplasms	rs115235886	missense	5	140128528	IGIP	G	0.0184088	0.0191564	0.93672	0.204314	4.54605e-06	0.0699249	0.791446	1.01273	0.226847	8.03021e-06	0.1681	0.6818	0.718839	0.260074	0.00571013	1.3173	0.331195	6.96716e-05	2.0185	0.1554	0.891727	0.265877	0.000796783	1.0016	0.319286	0.00170687
Lymphoid Neoplasms	rs188201162	splice region	1	148979731	PDE4DIP	T	0.0272218	2.29828e-05	1.14417	0.249742	4.61908e-06	0.031989	0.858052	NA (LIKELY SOMATIC)	NA (LIKELY SOMATIC)	NA (LIKELY SOMATIC)	NA (LIKELY SOMATIC)	NA (LIKELY SOMATIC)	NA (LIKELY SOMATIC)	NA (LIKELY SOMATIC)	NA (LIKELY SOMATIC)	NA (LIKELY SOMATIC)	NA (LIKELY SOMATIC)	NA (LIKELY SOMATIC)	NA (LIKELY SOMATIC)	NA (LIKELY SOMATIC)	0.991624	11.9441	0.933834	1.14509	0.249798	4.55984e-06
Myeloid Neoplasms	rs756958159	frameshift	20	32434638	ASXL1	AG	0.00208167	0.000196492	5.21242	0.772038	1.46317e-11	0.612999	0.433661	NA (LIKELY SOMATIC)	NA (LIKELY SOMATIC)	NA (LIKELY SOMATIC)	NA (LIKELY SOMATIC)	NA (LIKELY SOMATIC)	NA (LIKELY SOMATIC)	NA (LIKELY SOMATIC)	NA (LIKELY SOMATIC)	NA (LIKELY SOMATIC)	NA (LIKELY SOMATIC)	NA (LIKELY SOMATIC)	NA (LIKELY SOMATIC)	NA (LIKELY SOMATIC)	0.985922	26.4315	0.970245	4.81338	0.92508	1.95884e-07
Myeloid Neoplasms	rs751713049	missense	17	76736877	SRSF2	T	0.00136349	4.21631e-05	7.02671	1.13811	6.65841e-10	2.2869	0.130514	NA (LIKELY SOMATIC)	NA (LIKELY SOMATIC)	NA (LIKELY SOMATIC)	NA (LIKELY SOMATIC)	NA (LIKELY SOMATIC)	NA (LIKELY SOMATIC)	NA (LIKELY SOMATIC)	NA (LIKELY SOMATIC)	NA (LIKELY SOMATIC)	NA (LIKELY SOMATIC)	NA (LIKELY SOMATIC)	NA (LIKELY SOMATIC)	NA (LIKELY SOMATIC)	9.48867	1.98655	1.7841e-06	5.82377	1.3886	2.74075e-05
Myeloid Neoplasms	rs559063155	missense	2	197402110	SF3B1	C	0.000640307	3.01154e-05	7.74138	1.64066	2.37633e-06	0.0706328	0.790418	NA (LIKELY SOMATIC)	NA (LIKELY SOMATIC)	NA (LIKELY SOMATIC)	NA (LIKELY SOMATIC)	NA (LIKELY SOMATIC)	NA (LIKELY SOMATIC)	NA (LIKELY SOMATIC)	NA (LIKELY SOMATIC)	NA (LIKELY SOMATIC)	NA (LIKELY SOMATIC)	NA (LIKELY SOMATIC)	NA (LIKELY SOMATIC)	NA (LIKELY SOMATIC)	8.69933	3.96019	0.0280421	7.54287	1.80263	2.85957e-05

## Sheet: Table S5 
Table S5. Gene-based hits significantly associated (P < 2.65E-06 = 0.05/18,842) with a given phenotype in the fixed-effects meta analysis, as well as effects in the indiviudal cohorts. Only the top gene burden mask is reported.
Phenotype	Gene	Mask	Beta	SE	Pvalue	Cochran's Q	Pvalue-Q	Beta_KPRB	SE_KPRB	Pvalue_KPRB	Beta_UKB	SE_UKB	Pvalue_UKB
Multiple Cancers	SLC6A2	pLOF+missense (1/5)	0.684911	0.136707	5.44161e-07	1.85471	0.173236	0.429863	0.231865	0.0637485	0.820817	0.169256	1.23731e-06
Multiple Cancers	ATM	pLOF+missense (5/5)	0.491757	0.100466	9.84386e-07	2.10602	0.14672	0.319033	0.155754	0.0405294	0.614827	0.131474	2.91917e-06
Multiple Cancers	CHEK2	pLOF+missense (5/5)	0.893081	0.134312	2.94502e-11	3.33969	0.0676272	0.563409	0.224906	0.0122422	1.07583	0.167451	1.32063e-10
Multiple Cancers	SAMHD1	pLOF+missense (1/5)	1.00705	0.194969	2.40169e-07	5.35771	0.0206309	0.333829	0.350153	0.340397	1.30957	0.234721	2.41535e-08
Multiple Cancers	BRCA2	pLOF	1.7295	0.261524	3.76164e-11	21.6623	3.25122e-06	0.468385	0.376581	0.21358	2.90432	0.363468	1.34276e-15
Prostate	ATM	pLOF+missense (5/5)	0.829675	0.176404	2.56028e-06	0.521654	0.470137	0.719047	0.233622	0.00208521	0.97641	0.26906	0.000284557
Breast	CHEK2	pLOF+missense (5/5)	1.29098	0.228755	1.66625e-08	0.00811444	0.928223	1.3132	0.336429	9.48768e-05	1.27187	0.31197	4.56405e-05
Breast	BRCA1	pLOF	3.84857	0.712757	6.68067e-08	10.0903	0.00149052	2.44748	0.838195	0.0035009	7.50722	1.35448	2.9816e-08
Breast	BRCA2	pLOF	2.32833	0.387688	1.90538e-09	17.0574	3.62676e-05	0.924266	0.515631	0.0730533	4.15428	0.588019	1.60768e-12
Ovary	BRCA2	pLOF	3.51214	0.742463	2.24092e-06	9.57347	0.0019741	2.14377	0.864197	0.0131141	7.36884	1.45084	3.7942e-07
Myeloid Neoplasms	ASXL1	pLOF	4.48439	0.616611	3.52554e-13	0.252633	0.615227	4.31522	0.702486	8.10868e-10	5.05219	1.287	8.65247e-05
Myeloid Neoplasms	TET2	pLOF	3.36042	0.541744	5.54058e-10	0.576394	0.447729	3.49047	0.568179	8.08463e-10	2.05962	1.79698	0.251732
Myeloid Neoplasms	JAK2	pLOF+missense (5/5)	3.66216	0.504001	3.69785e-13	0.937082	0.333029	3.43165	0.557424	7.44801e-10	4.69479	1.1798	6.91114e-05
Myeloid Neoplasms	DDX41	pLOF+missense (5/5)	3.8048	0.779147	1.04335e-06	1.15825	0.281828	2.9592	1.10653	0.00748824	4.63633	1.09729	2.38693e-05

## Sheet: Table S6
Table S6. Frequency differences within the UK Biobank in individuals with a single cancer diagnosed versus multiple cancers within a single individual for suggestive single variant associations.
Phenotype	SNP	Chrom	Position	Gene	EA	Single Ca EAF	Multiple Ca EAF	Beta	SE	Pvalue
Multiple Cancers	rs555607708	22	28695868	CHEK2	A	0.0034577	0.00529021	0.449342	0.1844	0.0148188
Multiple Cancers	rs146381257	15	42448087	ZNF106	C	0.000103299	0.000301477	1.68282	0.826271	0.0416856
Melanoma	rs1805008	16	89919736	MC1R	T	0.11552	0.133455	0.153365	0.100599	0.127386
Melanoma	rs7195043	16	89954453	DEF8	T	0.538428	0.540219	0.00986122	0.0685742	0.885695
Melanoma	rs72813432	16	89898544	TCF25	G	0.20342	0.234004	0.153836	0.0799833	0.0544287
Melanoma	rs1805007	16	89919709	MC1R	T	0.146208	0.144424	0.0150364	0.0954965	0.874872
Melanoma	rs369230	16	89579029	CPNE7	G	0.356264	0.374542	0.0945917	0.0708313	0.181724
Prostate	rs17632542	19	50858501	KLK3	T	0.952916	0.947466	-0.100714	0.122448	0.410797
Prostate	rs6998061	8	127416393	POU5F1B	G	0.628477	0.63288	0.0478602	0.0565973	0.397755
Prostate	rs3020779	3	49687375	RNF123	T	0.184731	0.207664	0.136775	0.0660898	0.0384915
Breast	rs7872034	9	104134528	SMC2	A	0.549665	0.583576	0.144877	0.0479062	0.00249315
Breast	rs143745791	9	97643352	NCBP1	A	0.00218818	0.00873786	1.31154	0.294364	8.36945e-06
Head and Neck	rs12253181	10	62195767	RTKN2	G	0.178492	0.275862	0.690143	0.174282	7.49761e-05
Thyroid	rs147096750	10	68430491	DNA2	A	0.00185185	0.032967	2.28383	0.982603	0.0201112
Urinary Bladder	rs2976393	8	142682200	PSCA	G	0.474093	0.511869	0.14248	0.0945379	0.131786
Urinary Bladder	rs141647689	7	3962611	SDK1	A	0.00504414	0.0161765	1.18607	0.475933	0.0126992
Colorectal	rs6998061	8	127416393	POU5F1B	G	0.622386	0.640268	0.0831708	0.0611858	0.174048
Colorectal	rs71818417	13	49546318	RCBTB1	TCA	0.987026	0.996644	1.27701	0.449166	0.00446821
Lymphoid Neoplasms	rs535484207	2	108720130	RANBP2	A	0	0.00546448	2.99648	1.67384	0.0734245
Lymphoid Neoplasms	rs139586367	6	96526408	UFL1	C	0	0.00136612	1.92979	2.31749	0.405008
Lymphoid Neoplasms	rs191064896	8	142520791	ADGRB1	A	0.00040783	0.00138122	1.54754	1.45061	0.286052
Lymphoid Neoplasms	rs115235886	5	140128528	IGIP	G	0.0185784	0.0396175	0.77169	0.250241	0.00204381
Lymphoid Neoplasms	rs188201162	1	148979731	PDE4DIP	T	0	2.29828e-05	NA	NA	NA
Myeloid Neoplasms	rs756958159	20	32434638	ASXL1	AG	0.00590551	0.0227273	0.968128	0.770023	0.208655
Myeloid Neoplasms	rs751713049	17	76736877	SRSF2	T	0.0117647	0.0181818	0.376428	0.689442	0.585073
Myeloid Neoplasms	rs559063155	2	197402110	SF3B1	C	0.00389105	0.0045045	0.366655	1.24553	0.768469

## Sheet: Table S7
Table S7. Burden count differences within the UK Biobank in individuals with a single cancer diagnosed versus multiple cancers within a single individual for suggestive gene based associations. Burden frequencies show percent of individuals that are carriers for at least one variant across the gene set over the total number of indididuals.
Phenotype	Gene	Mask	Single Ca Burden Frq	Multiple Ca Burden Frq	Beta	SE	Pvalue
Multiple Cancers	SLC6A2	pLOF+missense (1/5)	0.0113629	0.0202051	0.618115	0.13389	3.90122e-06
Multiple Cancers	ATM	pLOF+missense (5/5)	0.0216239	0.0301568	0.354728	0.10871	0.00110214
Multiple Cancers	CHEK2	pLOF+missense (5/5)	0.0158391	0.024427	0.445025	0.120862	0.00023132
Multiple Cancers	SAMHD1	pLOF+missense (1/5)	0.00936575	0.0141737	0.444271	0.159479	0.00534024
Multiple Cancers	BRCA2	pLOF	0.00667998	0.0114596	0.622015	0.179832	0.000542455
Prostate	ATM	pLOF+missense (5/5)	0.0208119	0.0370828	0.597737	0.21116	0.00464411
Breast	CHEK2	pLOF+missense (5/5)	0.0199672	0.0242718	0.225872	0.213479	0.290031
Breast	BRCA1	pLOF	0.00369256	0.00776699	0.866283	0.408548	0.0339725
Breast	BRCA2	pLOF	0.0116247	0.0213592	0.678085	0.244225	0.00549518
Ovary	BRCA2	pLOF	0.0302457	0.0492958	0.53578	0.469334	0.25363
Myeloid Neoplasms	ASXL1	pLOF	0.0194553	0.045045	0.510997	0.677668	0.450818
Myeloid Neoplasms	TET2	pLOF	0.0272374	0.00900901	-1.2716	1.06667	0.233213
Myeloid Neoplasms	JAK2	pLOF+missense (5/5)	0.0972763	0.0540541	-0.730928	0.481612	0.129098
Myeloid Neoplasms	DDX41	pLOF+missense (5/5)	0.0311284	0.0630631	0.634161	0.553821	0.252182
